# Supplementary material for: Vanilla planifolia: Artificial and Insect Pollination, Floral Guides and Volatiles
Source: Plants (Basel). 2024 Oct 25;13(21):2977. doi: 10.3390/plants13212977 (PMC11547731; doi:10.3390/plants13212977)
Supplement: Supplementary file 1 [file plants-13-02977-s001.zip]

Archive with 1 entries (1 files):
- plants-3228627-supplementary.pdf
